# Supplementary material for: Bile Derivative T3K Ameliorates Colitis by Regulating the Intestinal Microbiota-Bile Acid Axis
Source: Pharmaceutics. 2025 Dec 23;18(1):20. doi: 10.3390/pharmaceutics18010020 (PMC12844640; doi:10.3390/pharmaceutics18010020)
Supplement: Supplementary file 1 [file pharmaceutics-18-00020-s001.zip]

Archive with 1 entries (1 files):
- pharmaceutics-4009300-supplementary.pdf
